# Supplementary material for: Improving the Yield of Genetic Diagnosis through Additional Genetic Panel Testing in Hereditary Ophthalmic Diseases
Source: Curr Issues Mol Biol. 2024 May 20;46(5):5010–22. doi: 10.3390/cimb46050300 (PMC11119902; doi:10.3390/cimb46050300)
Supplement: Supplementary file 1 [file cimb-46-00300-s001.zip]

Archive with 1 entries (1 files):
- cimb-2976907-supplementary.pdf
